# Supplementary material for: Fisetin glycosides synthesized by cyclodextrin glycosyltransferase from Paenibacillus sp. RB01: characterization, molecular docking, and antioxidant activity
Source: PeerJ. 2022 May 24;10:e13467. doi: 10.7717/peerj.13467 (PMC9147316; doi:10.7717/peerj.13467)
Supplement: Supplemental Information 3 — The relative activity of enzyme after incubating in different concentration of organic solvent, DMSO and acetone, in triplicate. The average value of the data was plotted in Fig. 1. [file peerj-10-13467-s003.csv]

%Acetone		Relative activity (%)				average	SEM
0		98.7	96.4	104.4		99.8	2.4
10		85.3	94.9	99.8		93.3	4.3
20		47.7	86.4	72		68.7	11.3
30		72.9	66.2	49.2		62.8	7
40		39.1	10.5	7.2		18.9	10.1
50		0.5	0.4	0.2		0.3	0.1
%DMSO		Relative activity (%)				average	SEM
0		97.9	103	98.5		99.8	1.6
10		86.9	98.1	84.8		89.9	4.1
20		87	112.1	94.5		97.9	7.4
30		85.9	96.9	70		84.2	7.8
40		40.1	88.4	54.8		61.1	14.3
50		0.2	0.4	0.2		0.3	0.1
the raw data showing the relative activity of enzyme after incubating in different concentration of organic solvent, DMSO and acetone, in triplicate. The average value of this data set was plotted in fig 1A.
